# Supplementary material for: Light intensity and opsin sensitivity shape the morphology of cone photoreceptor outer segments
Source: PLoS Biol. 2026 Feb 18;24(2):e3003654. doi: 10.1371/journal.pbio.3003654 (PMC12915902; doi:10.1371/journal.pbio.3003654)
Supplement: S1 Data — (XLSX) [file pbio.3003654.s012.xlsx]

## Sheet: 1G-I
		Lenth							Width						L/W
UC	BC	GC	RC	R			UC	BC	GC	RC	R		UC	BC	GC	RC	R
9.694	13.03	15.172	17.437	40.015			4.03	4.674	3.271	2.626	3.586		2.40546	2.78776	4.63834	6.64014	11.1587
10.53	14.563	15.497	19.497	34.887			4.163	4.33	3.293	3.359	3.243		2.52943	3.36328	4.70604	5.80441	10.7576
10.828	13.522	14.474	18.183	36.924			4.356	4.827	2.826	3.696	2.977		2.48577	2.80133	5.12173	4.91964	12.4031
9.114	12.619	17.261	17.765	33.216			4.409	4.852	3.523	2.9	3.338		2.06713	2.60078	4.89952	6.12586	9.95087
10.607	15.181	15.667	18.335	35.48			4.502	4.232	3.334	2.63	3.211		2.35606	3.58719	4.69916	6.97148	11.0495
10.444	10.779	15.125	17.908	40.016			3.9	2.922	3.371	3.333	3.042		2.67795	3.68891	4.4868	5.37294	13.1545
10.516	11.583	14.687	19.549	32.741			5.02	2.87	3	3.131	2.701		2.09482	4.03589	4.89567	6.24369	12.1218
9.148	11.589	16.223	18.135	41.217			3.809	3.813	2.806	2.637	3.136		2.40168	3.03934	5.78154	6.87713	13.1432
10.08	13.87	15.632	18.036	39.451			4.753	3.424	2.883	2.739	3.285		2.12077	4.05082	5.42213	6.58488	12.0094
10.137	12.721	16.013	18.485	30.753			4.824	3.838	2.988	2.704	3.132		2.10137	3.31449	5.3591	6.83617	9.81897
10.601	11.535	16.995	20.217	36.878			4.928	4.154	3.512	2.774	3.2		2.15118	2.77684	4.83912	7.28803	11.5244
10.729	10.73	18.402	19.084	27.692			4.104	3.654	3.133	3.203	2.484		2.61428	2.93651	5.8736	5.95816	11.1481
10.002	10.56	17.473	17.977	33.132			4.484	3.232	2.885	2.83	3.024		2.2306	3.26733	6.0565	6.3523	10.9564
10.002	10.913	16.0478	21.003	31.721			4.623	3.762	3.14039	3.006	2.637		2.16353	2.90085	5.11013	6.98703	12.0292
10.184	10.876		19.916	34.271			4.771	3.674		2.793	3.391		2.13456	2.96026		7.13068	10.1065
10.201	11.749		18.95	37.064			4.815	3.851		2.954	3.253		2.11859	3.0509		6.41503	11.3938
10.011	12.533		18.526	41.804			4.354	3.811		2.691	2.848		2.29927	3.28864		6.88443	14.6784
10.044	13.632		17.732	27.529			4.179	4.16		2.823	2.361		2.40345	3.27692		6.28126	11.6599
9.992	12.652		18.734	36.902			4.265	3.137		2.743	2.556		2.34279	4.03315		6.82975	14.4374
9.91	11.178		17.641	35.339			4.238	4.39		3.22	2.535		2.33837	2.54624		5.47857	13.9404
10.693	14.157		17.566	31.139			3.997	4.792		3.192	2.515		2.67526	2.9543		5.50313	12.3813
10.275	11.752		17.673	28.612			4.449	3.797		2.52	2.737		2.30951	3.09508		7.01309	10.4538
9.201	13.914		18.5613	33.53			5.077	4.316		2.932	2.43		1.81229	3.22382		6.3306	13.7983
9.084	13.523			35.612			5.167	3.854			2.501		1.75808	3.50882			14.2391
9.908	12.465			35.807			4.655	3.93192			2.742		2.12846	3.17022			13.0587
10.105				34.9			4.332				2.754		2.33264				12.6725
10.0785				38.554			4.46938				2.977		2.255				12.9506
				34.076							2.788						12.2224
				40.522							3.19						12.7028
				35.492							2.731						12.996
				35.1759							2.91017						12.1639

## Sheet: 2F-H, K
		Lenth							Width						L/W
wt	+Sws1	+Mws3	+Lws1				wt	+Sws1	+Mws3	+Lws1			wt	+Sws1	+Mws3	+Lws1				Lenth
12.697	11.81	14.895	17.953				4.309	4.599	2.783	2.699			2.94662	2.56795	5.35214	6.65172				20dpf		adult
12.385	11.977	15.398	15.653				4.826	4.01	3.042	2.474			2.56631	2.98678	5.0618	6.327			wt	+Lws1	wt	+Lws1
12.304	11.324	16.267	16.089				4.457	4.911	3.686	2.7			2.7606	2.30584	4.41319	5.95889			5.998	7.764	6.473	9.635
11.813	11.009	17.53	15.238				3.989	4.6	2.901	2.761			2.96139	2.39326	6.04274	5.51901			5.958	7.973	6.634	9.331
12.449	11.411	16.89	18.396				5.167	4.458	3.072	2.665			2.40933	2.55967	5.49805	6.90281			6.289	7.848	7.608	9.317
11.449	11.948	16.89	19.445				4.64	4.054	2.835	2.923			2.46746	2.94721	5.95767	6.65241			5.691	8.005	6.836	10.431
11.737	12.671	17.338	19.84				4.108	4.856	2.666	3.007			2.85711	2.60935	6.50338	6.59794			6.084	7.851	7.223	10.055
12.458	10.821	14.984	19.211				5.547	3.889	3.094	2.686			2.2459	2.78246	4.84292	7.15227			6.26	5.924	6.533	9.137
11.305	9.515	14.236	16.346				5.703	4.627	3.135	3.143			1.98229	2.05641	4.54099	5.20076			6.913	6.273	6.29	8.213
11.651	11.589	16.421	17.558				4.43	4.054	3.135	2.912			2.63002	2.85866	5.23796	6.02953			6.425	6.434	6.772	8.322
11.956	10.934	14.616	17.767				4.647	4.894	3.07	3.143			2.57284	2.23416	4.76091	5.65288			6.33	6.32	6.468	9.074
11.017	10.414	15.5	17.326				4.559	4.636	3.233	2.992			2.41654	2.24633	4.79431	5.79078			6.618	7.15467	7.179	9.269
11.613	9.15	18.73	17.057				4.716	4.145	3.113	3.027			2.46247	2.20748	6.0167	5.63495			6.633		6.565	9.521
12.533	9.375	17.265	19.184				4.232	3.645	2.994	2.686			2.96148	2.57202	5.76653	7.14222			6.033		7.294	9.136
12.586	9.662	18.39	17.874				4.64	4.236	3.101	2.274			2.7125	2.28092	5.93034	7.86016			6.214		6.443	9.938
12.306	8.93	18.138	18.195				4.402	4.599	3.221	2.835			2.79555	1.94173	5.63117	6.41799			5.842		5.358	9.47867
10.24	9.087	16.639	18.688				4.841	4.506	2.986	2.686			2.11527	2.01664	5.57234	6.95756			6.101		5.514
10.31	9.074	17.073	18.809				4.826	4.662	2.758	3.027			2.13634	1.94637	6.19036	6.21374			5.996		6.175
10.862	9.511	18.102	19.245				4.377	4.321	3.212	3.086			2.48161	2.20111	5.63574	6.23623			5.83		6.5928
11.719	10.65	16.5948	18.475				4.519	4.903	3.05458	3.027			2.59327	2.17214	5.46049	6.1034			6.18912
10.361	11.431		17.453				5.393	4.935		3.149			1.92119	1.92603		5.54239
11.082	12.096		19.472				5.249	4.77		2.743			2.11126	2.53585		7.0988
11.605	10.081		17.473				4.271	4.687		3.257			2.71716	2.15084		5.36475
10.694	11.118		16.136				3.799	4.321		2.458			2.81495	2.57302		6.56469
11.651	10.656		15.565				4.608	4.856		2.684			2.52843	2.1944		5.79918
10.174	11.417		15.803				3.641	4.887		3.159			2.79429	2.3362		5.00253
10.009	10.225		16.285				3.662	4.072		2.94			2.73321	2.51105		5.53912
9.579	11.818		17.6495				4.367	4.913		2.8475			2.1935	2.40545		6.21903
9.879	12.236						3.951	4.759					2.50038	2.57113
10.668	10.816						4.625	4.328					2.30659	2.49908
10.811	10.7585						4.882	4.5044					2.21446	2.399
11.364							5.386						2.10991
9.555							4.716						2.02608
10.486							4.871						2.15274
10.153							4.697						2.16159
10.406							4.97						2.09376
9.403							4.663						2.01651
10.729							4.377						2.45122
10.691							5.128						2.08483
11.1459							4.62028						2.43608

## Sheet: 3C,3F
2
															Length
					Length									Ctr	TH
				wt	+LWS									18.323	19.815
				8.346	26.648									19.408	19.33
				8.97	22.409									17.8	20.326
				9.173	23.33									16.013	20.175
				9.196	22.211									16.163	17.68
				8.633	24.767									16.749	20.527
				8.462	23.417									18.979	20.951
				9.051	25.55									18.547	20.991
				9.37	24.538									19.309	20.953
				9.197	24.637									16.525	22.367
				10.568	24.13									16.891	21.733
				10.227	23.614									16.158	20.036
				10.343	24.824									18.005	22.47
				10.127	23.048									18.319	20.909
				9.259	22.823									15.76	21.372
				8.973										17.222	20.055
				9.15										15.843	22.181
				9.66										18.383	21.307
														16.113	18.125
														16.985	19.531
														16.13	19.045
														15.535	18.713
														17.2345	17.515
															20.2655

## Sheet: 4C,H,K
r
			Length							Length								Length
	Ctr	Low-light	Ctr	Low-light	Ctr	Low-light			Ctr	LD+	LD-						Sea box	Wild
	8.11	11.628	10.987	10.442	16.182	23.204			9.748	14.423	11.18						16.352	21.976
	8.776	11.516	10.228	10.674	15.312	20.92			9.612	14.729	11.186						17.29	31.743
	9.703	11.615	8.889	12.193	14.945	23.887			10.403	12.73	10.74						18.511	25.98
	9.001	10.718	8.77	11.255	15.25	23.401			10.402	15.089	11.287						18.378	29.689
	8.033	10.17	9.875	12.94	14.943	22.197			10.889	14.357	11.537						15.8	28.402
	7.407	10.546	9.812	11.214	16.144	21.592			10.433	13.794	10.826						16.275	26.381
	7.872	9.542	8.084	11.071	15.471	22.961			11.404	12.991	10.626						16.882	20.761
	7.572	10.199	9.174	11.143	14.544	22.854			10.486	13.238	10.635						17.491	23.578
	7.448	9.99	8.623	10.405	14.743	23.43			11.16	13.747	9.455						15.679	19.907
	8.724	9.703	9.369	10.811	15.299	22.084			10.643	13.8998	9.698						16.771	22.904
	8.077	11.81	9.124	10.426	15.265	21.373			10.682	13.257	11.749						16.233	22.485
	7.867	11.258	9.532	11.69	13.781	21.733			10.949	13.624	11.518						16.999	23.964
	7.589	11.749	9.769	12.462	13.973	22.154			9.369	12.698	10.768						15.63	26.041
	8.375	9.721	10.346	11.643	14.699	20.634			11.58	14.214	10.78						15.871	22.319
	7.277	9.47	8.514	11.929	14.312	18.616			9.439	13.568	11.376						18.021	21.23
	9.018	10.212	9.459	10.176	16.396	20.931			11.271	13.694	11.065						19.125	28.336
	8.724	9.277	9.949	10.035	13.623	19.455			9.805	12.986	11.392						17.465	28.613
	8.77	11.236	8.309	12.876	15.924	19.756			10.748	13.541	10.563						16.233	26.035
	7.677	11.711	9.167	11.454	12.94	20.007			9.196	13.658	10.937						16.254	23.932
	8.192	10.357	9.289	12.974	13.274	19.329			9.888	13.248	10.9115						12.841	24.32
	8.029	8.158	9.732	11.327	12.769	21.648			10.638	12.358	10.325						14.812	21.198
	7.34	8.308	9.501	10.076	14.27	19.807			9.959	11.324	10.216						14.212	19.726
	7.313	11.283	8.712	12.918	15.535	20.16			11.9	12.541	10.541						17.156	27.03
	8.861	9.127	9.35713	13.485	13.753	20.921			10.762	13.582							17.65	26.401
	8.328	10.677		13.198	13.782	21.498			11.839								16.128	25.694
	7.728	10.598		12.107	14.6852	20.784			10.573								15.556	24.67
	8.151	12.061		13.699		20.328			10.5299								15.118	23.791
	8.14674	10.219		13.443		19.801											16.571	21.616
		9.476		11.493		20.908											15.957	20.504
		10.442		10.568		21.054											17.282	16.262
		9.943		11.249		19.212											15.254	19.75
		10.742		11.217		18.47											15.807	19.594
		11.958		12.118		19.068											17.944	27.745
		10.4681		12.971		21.924											14.014	26.657
				12.005		22.338											17.593	26.458
				11.325		22.763											14.495	21.346
				11.647		27.05											15.815	24.0844
				13.014		24.595											15.601
				11.7282		22.931											15.984
						24.191											16.852
						23.592											16.469
						21.5503											16.559
																	17.735
																	15.07
																	16.834
																	15.467
																	16.207
																	16.3456

## Sheet: S1E-G
	Lenth								Width						L/W
UC	BC	GC	RC					UC	BC	GC	RC				UC	BC	GC	RC
5.578	7.449	13.143	12.921					4.477	4.134	2.278	1.619				1.24592	1.80189	5.76953	7.98085
6.842	7.311	12.27	13.24					4.171	2.75	2.003	1.772				1.64037	2.65855	6.12581	7.47178
5.886	8.046	11.416	14.076					4.314	4.271	2.392	2.327				1.3644	1.88387	4.77258	6.04899
7.585	7.497	12.326	14.307					4.655	3.953	2.42	1.737				1.62943	1.89653	5.09339	8.23662
6.853	7.573	12.32	12.911					3.733	3.103	2.13	2.672				1.83579	2.44054	5.78404	4.83196
6.956	6.953	12.45	15.173					3.785	3.949	2.324	1.695				1.83778	1.7607	5.35714	8.95162
6.027	7.373							4.505	2.788						1.33785	2.64455
6.482	7.134							4.223	3.838						1.53493	1.85878
7.21	7.674							4.153	2.884							2.66089
	7.223								4.089							1.76645
	6.542								4.251							1.53893

## Sheet: S2E,G,I,K
		5dpf		7dpf		21dpf		adult		wt	Tg(sws1:sws1-GFP)			wt	Sws1-GFP			wt	+Sws1
	wt	sws1	wt	sws1	wt	sws1	wt	sws1		10.111	10.466			56	13			11	10
	58	49	58	44	95	52	322	43		9.118	10.059			54	11			10	12
	50	48	54	43	82	44	303	16		8.843	9.546			57	21			10	10
	57	53	67	55	96	27	315	6		9.224	10.074			58	16			12	9
	60	55	64	39	87	41				10.097	9.744			62	17			11	11
		56	58	43	83					9.886	9.715			55	4			11	12
		63	64							10.015	10.462			56	6
		58								9.921	9.997			58	13
										9.442	9.648			56
										9.878	9.458			57
										9.58	9.572			61
										8.97	9.804			65
										10.181	8.97			64
										9.012	9.677
										10.223	10.305
										9.807	9.469
										9.197	9.28
										9.908	9.294
										8.863	10.954
										10.137	10.933
										9.275	10.45
										8.734	9.288
										10.226	9.915
										9.586	10.115
										10.03	10.641
										10.22	10.636
										10.275	10.905
										8.916	9.743
										10.337	9.074
										9.861	10.48
										9.699	10.285
										9.542	10.751
										9.327
										9.559
										10.54
										10.116

## Sheet: S3B,C
			Number							Length
	wt	+Sws1	+Mws3	+Lws1	+Rho			wt	+Sws1	+Mw3	+Lw1	+Rho
	6	8	6	5	4			5.752	4.805	4.97	4.628	4.838
	7	8	7	5	6			5.006	4.33	5.007	5.297	5.235
	7	7	5	7	5			6.211	6.074	4.387	4.833	5.711
	6	6	4	8	6			5.22	5.695	3.771	4.835	5.32
	8	6	8	6	7			4.805	4.312	4.639	6.142	5.22
				6				4.652	5.272	4.945	4.306	4.611
								5.611	4.931	4.461	5.029	5.775
								5.708	4.821	4.225	6.201	5.075
								5.695	4.835	4.704	6.468	4.926
								4.721	5.425	4.494	5.258	6.147
								4.772	5.272	4.475	4.841	5.285
								6.035	5.705	4.726	4.838	5.039
								5.837	4.967	4.809	4.883	5.269
								5.764	5.155	4.761	5.813	5.344
								5.683	5.346	4.456	5.338	4.819
										5.105
										5.054

## Sheet: S4F,H,I,J,K
			number						L				W				L/W
																						distance
		wt	rho	+Rho	+Lws1			wt	+Rho	+Lws1		wt	+Rho	+Lws1		wt	+Rho	+Lws1			wt	+Rho	+Lws1
		11	4	9	8			28.119	26.223	16.367		3.292	3.128	2.217		8.54162	8.38331	7.3825			61.048	64.767	39.602
		13	5	14	8			25.186	24.352	13.967		3.449	3.338	1.635		7.30241	7.29539	8.54251			60.011	63.47	28.541
		12	4	17	15			29.13	28.321	14.977		3.718	3.257	2.255		7.83486	8.69543	6.64168			53.89	55.659	32.945
		22	6	13	10			24.809	23.568	15.153		3.188	3.123	1.984		7.78199	7.54659	7.6376			61.024	65.39	25.357
		20	5	17	10			26.861	25.369	16.6		2.49	3.254	1.556		10.7876	7.79625	10.6684			62.897	63.654	31.154
		16	6	20	16			24.29	24.358	17.66		2.713	2.839	2.563		8.95319	8.57978	6.89036			56.271	53.733	18.294
		22	4	18	13			25.367	25.321	17.572		2.441	2.632	3.025		10.3921	9.62044	5.80893			65.324	59.625	23.044
		15	4	9	8			29.899	23.358	16.47		4.157	3.485	2.9		7.19245	6.70244	5.67931			55.11	64.492	23.633
		11	8	21	10			32.783	28.258	15.609		2.758	2.658	2.334		11.8865	10.6313	6.68766			55.976	60.025	23.338
		10	6	15	10			35.576	27.328	16.325		3.338	3.324	2.122		10.6579	8.22142	7.69321			54.123	58.645	21.447
		11	5	18	16			30.098	26.398	15.524		3.14	3.451	2.365		9.58535	7.64938	6.56406			56.106	58.634	28.972
		26	5	19	13			25.635	24.342	16.325		3.265	3.741	2.785		7.85145	6.50682	5.86176			60.795	61.295	22.188
		14	6					26.321	25.632			3.657	2.956			7.19743	8.67118				59.571	65.647	37.564
		20	7					24.389	24.565			3.324	3.125			7.33724	7.8608				60.866	53.101	43.34
		24	7					27.568				3.541				7.78537						62.232	34.125
		13	5																				32.374
			5																				35.83
			4																				49.256
			9																				29.862
			5

## Sheet: S5C
								Ctr	LD+
								5.738	5.702
								6.307	6.682
								6.685	6.609
								6.184	6.357
								6.202	6.499
								5.582	6.51
								6.268	7
								6.258	6.753
								6.442	5.613
								5.693	5.893
								6.099	6.845
								6.109	6.661
								6.421	5.741
								6.472	6.805
								6.21	6.452
								6.159	6.49

## Sheet: S6C,D,E,F,H
					Pterophyllum scalare					Cyprinus carpio					Oryzias latipes				rabbit				S.Schlegelii
				UC	BC	DC			UC	BC	DC			UC	BC	DC			BC	GC		DC	BC
				2.706	9.148	14.398			7.983	11.925	16.911			5.862	16.52	20.826			14.775	19.98		16.236	14.939
				3.807	7.926	14.156			8.333	10.673	17.507			5.22	13.523	21.634			14.02	20.072		17.241	13.028
				3.814	9.408	13.879			8.089	11.149	16.409			5.074	15.343	20.281			13.851	15.966		16.622	12.794
				4.39	8.445	13.036			8.827	11.479	16.116			5.772	18.758	21.881			14.058	16.936		16.062	13.621
				5.736	9.233	12.907			8.179	11.547	16.406			5.315	18.873	23.533			12.186	21.865		15.044	11.518
				4.877	9.24	11.817			7.728	11.193	15.289			5.513	17.933	23.433			14.312	18.374		17.212	11.767
				3.602	7.437	12.055			7.692	10.447	16.604			5.988	15.127	22.039			14.448	21.527		15.416	11.518
				3.904	9.813	12.401			7.366	11.571	14.711			5.793	15.913	18.45			13.208	19.792		13.948	12.669
				4.417	10.785	12.547			8.02463	11.819	16.133			5.913	15.469	19.591			14.56	23.37		16.211	10.703
				4.675	7.461	12.82				11.171	16.524			5.687	15.292	21.137			15.015	21.028		16.306	11.563
				4.761	9.184	11.786				11.534	16.173			5.6137	18.088	19.496			13.089	19.203		17.9	12.526
				4.413	8.539	13.695				11.703	15.925				15.425	20.543			10.206	17.927		17.751
				5.861	8.972	13.298				11.544	14.746				15.691	19.355				16.206		19.431
				4.716	7.916	14.113				11.484	15.705				16.829	21.968				17.237		15.738
				4.655	8.82193	11.601				11.939	16.96				17.611	21.554				22.074		16.692
				3.272	7.176	12.163				11.992	16.781				14.18	20.765				21.295		15.545
				5.346	6.809	12.161				11.463	15.01				14.638	21.512						16.728
				4.248	6.056	11.176				10.554	17.886				17.039	18.877						16.215
				5.017	7.528	11.933				9.893	16.241				16.4	23.168						16.445
				5.121	7.286	12.633				10.396	16.84				13.064	21.054						16.721
				5.048	6.944	12.187				9.473	17.309				17.714	17.588						14.715
				5.422	8.699	13.602				11.1881	15.236				16.202	19.021						14.868
				4.709	6.956	13.078					15.436				16.236	21.43						15.532
				5.852	6.176	13.653					15.207					19.591						16.94
				6.075	6.368	13.879					16.19					20.013						15.155
				4.888	8.09308	13.176					12.86					23.329						17.578
				5.168		11.153					15.888					20.8488						16.07
				5.168		10.786					16.415											16.3
				5.196		12.298					17.23											16.686
				4.71945		11.043					16.0913											16.06
						11.638																17.712
						12.815																15.51
						12.925																17.026
						12.259
						13.423
						11.36
						12.517
						12.6045
						13.1
						12.662
						11.779
						13.669
						11.734
						13.977
						12.85
						12.524
						11.555
						12.919
						13.292
						12.98
						12.6402

[truncated: 3 more sheets: S7B-E, S7D, S8B,D]
